# Supplementary material for: The Concentrations of Fatty Acids, Cholesterol and Vitamin E in Cooked Longissimus, Semitendinosus, Psoas Major and Supraspinatus Muscles from Cattle Offered Grass Only, Concentrates Ad Libitum or Grass Silage Supplemented with Concentrates
Source: Foods. 2025 Feb 22;14(5):747. doi: 10.3390/foods14050747 (PMC11899229; doi:10.3390/foods14050747)
Supplement: Supplementary file 1 [file foods-14-00747-s001.zip]

Archive with 1 entries (1 files):
- foods-3412729-supplementary.pdf
